# Supplementary material for: Dynamic Ester-Linked Vitrimers for Reprocessable and Recyclable Solid Electrolytes
Source: Polymers (Basel). 2025 Jul 21;17(14):1991. doi: 10.3390/polym17141991 (PMC12298296; doi:10.3390/polym17141991)
Supplement: Supplementary file 1 [file polymers-17-01991-s001.zip]

Archive with 1 entries (1 files):
- polymers-3739462-supplementary.pdf
